# Supplementary material for: Characterization of Key Aroma Compounds and Main Contributing Amino Acids in Hot-Pressed Oil Prepared from Various Peanut Varieties
Source: Molecules. 2024 Apr 24;29(9):1947. doi: 10.3390/molecules29091947 (PMC11085177; doi:10.3390/molecules29091947)
Supplement: Supplementary file 1 [file molecules-29-01947-s001.zip]

Archive with 1 entries (1 files):
- molecules-2952813-supplementary.pdf
